# Supplementary material for: N-Acryloyl glycinamide
Source: Acta Crystallogr Sect E Struct Rep Online. 2011 Jul 30;67(Pt 8):o2170. doi: 10.1107/S1600536811029758 (PMC3213605; doi:10.1107/S1600536811029758)
Supplement: Supplementary file 1 [file e-67-o2170-sup1.cif]

##############################################################################
#                                                                            #
# This CIF contains the data in a paper accepted for publication in          #
# Acta Crystallographica Section E. It conforms to the requirements of       #
# Notes for Authors for Acta Crystallographica Section E, and has been       #
# peer reviewed under the auspices of the IUCr Commission on Journals.       #
#                                                                            #
# Full details of the Crystallographic Information File format               #
# are given in the paper "The Crystallographic Information File (CIF):       #
# a New Standard Archive File for Crystallography" by S. R. Hall, F. H.      #
# Allen and I. D. Brown [Acta Cryst. (1991), A47, 655-685].                  #
#                                                                            #
# The current version of the core CIF dictionary is obtainable from          #
# ftp://ftp.iucr.org/pub/cif_core.dic.                                       #
#                                                                            #
# Software is freely available for graphical display of the structure(s)     #
# in this CIF. For information consult the CIF software page                 #
# http://www.iucr.org/resources/cif/software.                                #
#                                                                            #
# This file may be used for bona fide research purposes within the           #
# scientific community so long as proper attribution is given to the journal # 
# article from which it was obtained.                                        #
#                                                                            #
##############################################################################
data_I
_audit_creation_method     SHELXL-97
_chemical_name_systematic
;
<i>N</i>-(Carbamoylmethyl)prop-2-enamide
;
_chemical_name_common     '<i>N</i>-Acryloylglycinamide'
_chemical_formula_moiety     'C5 H8 N2 O2'
_chemical_formula_sum     'C5 H8 N2 O2'
_chemical_formula_iupac     'C5 H8 N2 O2'
_chemical_formula_weight     128.13
_chemical_melting_point     143
_symmetry_cell_setting     monoclinic
_symmetry_space_group_name_H-M     'P 21/c'
_symmetry_space_group_name_Hall     '-P 2ybc'
loop_
    _symmetry_equiv_pos_as_xyz
    'x, y, z'
    '-x, y+1/2, -z+1/2'
    '-x, -y, -z'
    'x, -y-1/2, z-1/2'
_cell_length_a     15.938(2)
_cell_length_b     4.8055(4)
_cell_length_c     8.4920(12)
_cell_angle_alpha     90.00
_cell_angle_beta     98.109(11)
_cell_angle_gamma     90.00
_cell_volume     643.91(14)
_cell_formula_units_Z     4
_cell_measurement_reflns_used     7769
_cell_measurement_theta_min     2.6
_cell_measurement_theta_max     27
_cell_measurement_temperature     100(2)
_exptl_crystal_description     plate
_exptl_crystal_colour     colourless
_exptl_crystal_size_max     0.23
_exptl_crystal_size_mid     0.19
_exptl_crystal_size_min     0.09
_exptl_crystal_density_diffrn     1.322
_exptl_crystal_density_meas     ?
_exptl_crystal_density_method     'not measured'
_exptl_crystal_F_000     272
_exptl_absorpt_coefficient_mu     0.104
_exptl_absorpt_correction_type     integration
_exptl_absorpt_process_details     '(X-RED; Stoe & Cie, 2006)'
_exptl_absorpt_correction_T_min     0.9907
_exptl_absorpt_correction_T_max     0.9967
_exptl_special_details
;
DSC (rate of heating = 10 K min^-1^): T~m~ = 143 \%C. IR (ATR): \n= 3380 (m,
NH), 3312 (s, NH), 3187 (m, NH), 1652 (<i>vs</i>, C=O), 1621
(<i>vs</i>, C=O), 1551 (<i>vs</i>, NH) cm^-1. 1^H NMR (300 MHz,
D~2~O): \d = 3.93 (s, 2H, N--CH~2~--CONH~2~), 5.77 [dd, J(doublet 1) = 2.0 Hz,
J(doublet 2) = 9.5 Hz, 1H, H~olef.~], 6.20 [dd, J(doublet 1) = 2.0 Hz,
J(doublet 2) = 17.1 Hz, 1H, H~olef.~], 6.29 [dd, J(doublet 1) = 9.5 Hz,
J(doublet 2) = 17.2 Hz, 1H, H~olef.~]. ^13^C NMR (75 MHz, D~2~O): \d = 42.7
(--N---CH~2~--), 128.8 (C~olef.~), 130.0 (C~olef.~), 169.6 (--CO--), 174.8
(CO--). Flame emission spectroscopy: potassium content 5 p.p.m.
;
_diffrn_ambient_temperature     100(2)
_diffrn_radiation_type     MoK\a
_diffrn_radiation_wavelength     0.71073
_diffrn_radiation_source     'fine-focus sealed tube'
_diffrn_radiation_monochromator     graphite
_diffrn_measurement_device_type     'Stoe IPDS 2T'
_diffrn_measurement_method     'rotation method'
_diffrn_detector_area_resol_mean     6.67
_diffrn_reflns_number     6001
_diffrn_reflns_av_R_equivalents     0.0489
_diffrn_reflns_av_sigmaI/netI     0.0337
_diffrn_reflns_theta_min     2.58
_diffrn_reflns_theta_max     26.78
_diffrn_reflns_theta_full     25.00
_diffrn_measured_fraction_theta_max     0.989
_diffrn_measured_fraction_theta_full     0.998
_diffrn_reflns_limit_h_min     -20
_diffrn_reflns_limit_h_max     17
_diffrn_reflns_limit_k_min     -6
_diffrn_reflns_limit_k_max     6
_diffrn_reflns_limit_l_min     -10
_diffrn_reflns_limit_l_max     10
_diffrn_standards_number     ?
_diffrn_standards_interval_count     ?
_diffrn_standards_interval_time     ?
_diffrn_standards_decay_%     ?
_refine_special_details
;
Refinement of <i>F</i>^2^ against ALL reflections. The weighted <i>R</i>-factor
<i>wR</i> and goodness of fit <i>S</i> are based on <i>F</i>^2^, conventional
<i>R</i>-factors <i>R</i> are based on <i>F</i>, with <i>F</i> set to zero for
negative <i>F</i>^2^. The threshold expression of <i>F</i>^2^ >
2\s(<i>F</i>^2^) is used only for calculating <i>R</i>-factors(gt) <i>etc</i>.
and is not relevant to the choice of reflections for refinement.
<i>R</i>-factors based on <i>F</i>^2^ are statistically about twice as large
as those based on <i>F</i>, and <i>R</i>- factors based on ALL data will be
even larger.
;
_reflns_number_total     1362
_reflns_number_gt     1065
_reflns_threshold_expression     I>2\s(I)
_refine_ls_structure_factor_coef     Fsqd
_refine_ls_matrix_type     full
_refine_ls_R_factor_all     0.0459
_refine_ls_R_factor_gt     0.0323
_refine_ls_wR_factor_gt     0.0802
_refine_ls_wR_factor_ref     0.0846
_refine_ls_goodness_of_fit_ref     0.974
_refine_ls_restrained_S_all     0.974
_refine_ls_number_reflns     1362
_refine_ls_number_parameters     115
_refine_ls_number_restraints     0
_refine_ls_hydrogen_treatment     refall
_refine_ls_weighting_scheme     calc
_refine_ls_weighting_details
                 'calc w=1/[\s^2^(Fo^2^)+(0.0548P)^2^] where P=(Fo^2^+2Fc^2^)/3'
_atom_sites_solution_hydrogens     difmap
_atom_sites_solution_primary     direct
_atom_sites_solution_secondary     difmap
_refine_ls_shift/su_max     0.000
_refine_ls_shift/su_mean     0.000
_refine_diff_density_max     0.184
_refine_diff_density_min     -0.152
_refine_ls_extinction_method     'SHELXL97 (Sheldrick, 2008)'
_refine_ls_extinction_coef     0.032(7)
_refine_ls_extinction_expression
                                  'Fc^*^=kFc[1+0.001xFc^2^\l^3^/sin(2\q)]^-1/4^'
loop_
    _atom_type_symbol
    _atom_type_description
    _atom_type_scat_dispersion_real
    _atom_type_scat_dispersion_imag
    _atom_type_scat_source
    'C' 'C' 0.0033 0.0016
                         'International Tables Vol C Tables 4.2.6.8 and 6.1.1.4'
    'H' 'H' 0.0000 0.0000
                         'International Tables Vol C Tables 4.2.6.8 and 6.1.1.4'
    'N' 'N' 0.0061 0.0033
                         'International Tables Vol C Tables 4.2.6.8 and 6.1.1.4'
    'O' 'O' 0.0106 0.0060
                         'International Tables Vol C Tables 4.2.6.8 and 6.1.1.4'
_computing_data_collection     'X-AREA (Stoe & Cie, 2006)'
_computing_cell_refinement     'X-AREA (Stoe & Cie, 2006)'
_computing_data_reduction     'X-AREA (Stoe & Cie, 2006)'
_computing_structure_solution     'SIR92 (Altomare <i>et al.</i>, 1994)'
_computing_structure_refinement     'SHELXL97 (Sheldrick, 2008)'
_computing_molecular_graphics     'DIAMOND (Brandenburg, 2007)'
_computing_publication_material
       'publCIF (Westrip, 2010), PLATON (Spek, 2009) and WinGX (Farrugia, 1999)'
loop_
    _atom_site_type_symbol
    _atom_site_label
    _atom_site_fract_x
    _atom_site_fract_y
    _atom_site_fract_z
    _atom_site_U_iso_or_equiv
    _atom_site_adp_type
    _atom_site_calc_flag
    _atom_site_refinement_flags
    _atom_site_occupancy
    _atom_site_symmetry_multiplicity
    _atom_site_disorder_assembly
    _atom_site_disorder_group
    C C1 0.91738(9) 0.4644(3) 0.66968(16) 0.0334(3) Uani d . 1 1 . .
    C C2 0.87077(8) 0.6065(3) 0.75755(15) 0.0269(3) Uani d . 1 1 . .
    C C3 0.80276(7) 0.4732(3) 0.83438(13) 0.0218(3) Uani d . 1 1 . .
    C C6 0.68733(7) 0.5421(3) 0.98560(13) 0.0229(3) Uani d . 1 1 . .
    C C7 0.61296(7) 0.4355(3) 0.86952(13) 0.0209(3) Uani d . 1 1 . .
    N N5 0.75513(6) 0.6473(2) 0.90665(12) 0.0221(3) Uani d . 1 1 . .
    N N8 0.56460(7) 0.2477(2) 0.92691(12) 0.0271(3) Uani d . 1 1 . .
    O O4 0.79110(6) 0.21891(18) 0.83202(10) 0.0280(2) Uani d . 1 1 . .
    O O9 0.59828(5) 0.52628(19) 0.73164(9) 0.0248(2) Uani d . 1 1 . .
    H H1A 0.9069(10) 0.273(4) 0.6562(19) 0.038(4) Uiso d . 1 1 . .
    H H1B 0.9623(10) 0.553(4) 0.620(2) 0.041(4) Uiso d . 1 1 . .
    H H2 0.8770(10) 0.802(4) 0.7774(18) 0.036(4) Uiso d . 1 1 . .
    H H5 0.7628(10) 0.822(4) 0.8996(19) 0.034(4) Uiso d . 1 1 . .
    H H6A 0.7081(8) 0.395(3) 1.0551(17) 0.023(3) Uiso d . 1 1 . .
    H H6B 0.6661(9) 0.697(3) 1.0471(17) 0.025(3) Uiso d . 1 1 . .
    H H8A 0.5799(10) 0.181(4) 1.029(2) 0.042(4) Uiso d . 1 1 . .
    H H8B 0.5176(11) 0.194(4) 0.867(2) 0.040(4) Uiso d . 1 1 . .
loop_
    _atom_site_aniso_label
    _atom_site_aniso_U_11
    _atom_site_aniso_U_22
    _atom_site_aniso_U_33
    _atom_site_aniso_U_12
    _atom_site_aniso_U_13
    _atom_site_aniso_U_23
    C1 0.0316(7) 0.0359(8) 0.0336(7) 0.0022(6) 0.0078(5) 0.0017(6)
    C2 0.0260(6) 0.0247(7) 0.0300(6) -0.0003(5) 0.0039(5) 0.0015(5)
    C3 0.0246(6) 0.0198(6) 0.0201(5) 0.0000(5) 0.0001(4) 0.0001(4)
    C6 0.0261(6) 0.0237(6) 0.0189(6) -0.0002(5) 0.0028(4) -0.0010(5)
    C7 0.0231(6) 0.0211(6) 0.0193(5) 0.0030(5) 0.0058(4) -0.0008(4)
    N5 0.0244(5) 0.0177(6) 0.0246(5) -0.0012(4) 0.0040(4) -0.0010(4)
    N8 0.0286(5) 0.0318(7) 0.0204(5) -0.0076(4) 0.0020(4) 0.0030(4)
    O4 0.0361(5) 0.0180(5) 0.0304(5) -0.0008(4) 0.0065(4) -0.0011(4)
    O9 0.0273(4) 0.0291(5) 0.0178(4) 0.0006(4) 0.0028(3) 0.0025(3)
_geom_special_details
;
All s.u.'s (except the s.u. in the dihedral angle between two l.s. planes) are
estimated using the full covariance matrix. The cell s.u.'s are taken into
account individually in the estimation of s.u.'s in distances, angles and
torsion angles; correlations between s.u.'s in cell parameters are only used
when they are defined by crystal symmetry. An approximate (isotropic)
treatment of cell s.u.'s is used for estimating s.u.'s involving l.s. planes.
;
loop_
    _geom_bond_atom_site_label_1
    _geom_bond_atom_site_label_2
    _geom_bond_site_symmetry_2
    _geom_bond_distance
    _geom_bond_publ_flag
    C1 C2 . 1.3160(19) ?
    C1 H1A . 0.937(18) ?
    C1 H1B . 0.981(18) ?
    C2 C3 . 1.4867(17) ?
    C2 H2 . 0.956(18) ?
    C3 O4 . 1.2360(15) ?
    C3 N5 . 1.3356(16) ?
    C6 N5 . 1.4412(15) ?
    C6 C7 . 1.5198(16) ?
    C6 H6A . 0.950(15) ?
    C6 H6B . 0.994(15) ?
    C7 O9 . 1.2405(13) ?
    C7 N8 . 1.3235(16) ?
    N5 H5 . 0.850(19) ?
    N8 H8A . 0.927(18) ?
    N8 H8B . 0.881(17) ?
loop_
    _geom_angle_atom_site_label_1
    _geom_angle_atom_site_label_2
    _geom_angle_atom_site_label_3
    _geom_angle_site_symmetry_1
    _geom_angle_site_symmetry_3
    _geom_angle
    _geom_angle_publ_flag
    C2 C1 H1A . . 118.2(10) ?
    C2 C1 H1B . . 121.6(10) ?
    H1A C1 H1B . . 120.2(15) ?
    C1 C2 C3 . . 122.01(13) ?
    C1 C2 H2 . . 123.8(10) ?
    C3 C2 H2 . . 114.2(10) ?
    O4 C3 N5 . . 122.19(11) ?
    O4 C3 C2 . . 122.42(11) ?
    N5 C3 C2 . . 115.39(11) ?
    N5 C6 C7 . . 112.57(9) ?
    N5 C6 H6A . . 109.3(8) ?
    C7 C6 H6A . . 108.9(8) ?
    N5 C6 H6B . . 108.4(8) ?
    C7 C6 H6B . . 107.4(8) ?
    H6A C6 H6B . . 110.1(11) ?
    O9 C7 N8 . . 123.05(11) ?
    O9 C7 C6 . . 121.30(11) ?
    N8 C7 C6 . . 115.62(10) ?
    C3 N5 C6 . . 120.42(11) ?
    C3 N5 H5 . . 119.2(11) ?
    C6 N5 H5 . . 120.2(11) ?
    C7 N8 H8A . . 119.6(11) ?
    C7 N8 H8B . . 118.6(11) ?
    H8A N8 H8B . . 121.8(15) ?
loop_
    _geom_torsion_atom_site_label_1
    _geom_torsion_atom_site_label_2
    _geom_torsion_atom_site_label_3
    _geom_torsion_atom_site_label_4
    _geom_torsion_site_symmetry_1
    _geom_torsion_site_symmetry_2
    _geom_torsion_site_symmetry_3
    _geom_torsion_site_symmetry_4
    _geom_torsion
    _geom_torsion_publ_flag
    C1 C2 C3 O4 . . . . 6.58(19) ?
    C1 C2 C3 N5 . . . . -173.59(12) ?
    N5 C6 C7 O9 . . . . -26.19(17) ?
    N5 C6 C7 N8 . . . . 155.59(11) ?
    O4 C3 N5 C6 . . . . -0.03(16) ?
    C2 C3 N5 C6 . . . . -179.87(10) ?
    C7 C6 N5 C3 . . . . -70.81(14) ?
loop_
    _geom_hbond_atom_site_label_D
    _geom_hbond_atom_site_label_H
    _geom_hbond_atom_site_label_A
    _geom_hbond_site_symmetry_A
    _geom_hbond_distance_DH
    _geom_hbond_distance_HA
    _geom_hbond_distance_DA
    _geom_hbond_angle_DHA
    N5 H5 O4 1_565 0.850(19) 2.062(19) 2.8946(14) 166.3(15)
    N8 H8B O9 2_646 0.881(17) 2.081(17) 2.9494(14) 168.2(15)
    N8 H8A O9 4_566 0.927(18) 1.971(18) 2.8855(14) 168.6(16)
data_global
_journal_date_recd_electronic     2011-07-12
_journal_date_accepted     2011-07-22
_journal_name_full     'Acta Crystallographica, Section E'
_journal_year     2011
_journal_volume     67
_journal_issue      8
_journal_page_first     o2170
_journal_page_last     o2170
_journal_paper_category     QO
_journal_coeditor_code     SJ5179
loop_
    _publ_contact_author_name
    _publ_contact_author_address
    _publ_contact_author_email
    'Harms, Klaus'
;
Philipps Universit\"at Marburg
Fachbereich Chemie
Hans-Meerwein-Strasse
D-35032 Marburg
Germany
;
 klaus.harms@chemie.uni-marburg.de
    'Agarwal, Seema'
;
Philipps Universit\"at Marburg
Fachbereich Chemie
Hans-Meerwein-Strasse
D-35032 Marburg
Germany
;
 agarwal@staff.uni-marburg.de
_publ_contact_author_fax     '++49 6421 2825762'
_publ_contact_author_phone     '++49 6421 2827029'
_publ_section_title
;
<i>N</i>-Acryloylglycinamide
;
loop_
    _publ_author_name
    _publ_author_footnote
    _publ_author_address
    'Seuring, Jan' ?
;
Philipps Universit\"at Marburg
Fachbereich Chemie
Hans-Meerwein-Strasse
D-35032 Marburg
Germany
;
    'Agarwal, Seema' .
;
Philipps Universit\"at Marburg
Fachbereich Chemie
Hans-Meerwein-Strasse
D-35032 Marburg
Germany
;
    'Harms, Klaus' ?
;
Philipps Universit\"at Marburg
Fachbereich Chemie
Hans-Meerwein-Strasse
D-35032 Marburg
Germany
;
