# Supplementary material for: N-Acryloyl glycinamide
Source: Acta Crystallogr Sect E Struct Rep Online. 2011 Jul 30;67(Pt 8):o2170. doi: 10.1107/S1600536811029758 (PMC3213605; doi:10.1107/S1600536811029758)
Supplement: Supplementary file 2 [file e-67-o2170-Isup2.hkl]

#
# h,k,l, Fc-squared, Fo-squared, sigma(Fo-squared) and status flag
#
data_I
_shelx_title ' Nacryloylglycinamide'
_shelx_refln_list_code          4
_shelx_F_calc_maximum       95.76
_exptl_crystal_F_000       272.00
_reflns_d_resolution_high  0.7887
 
loop_
 _symmetry_equiv_pos_as_xyz
 'x, y, z'
 '-x, y+1/2, -z+1/2'
 '-x, -y, -z'
 'x, -y-1/2, z-1/2'
 
_cell_length_a    15.9383
_cell_length_b     4.8055
_cell_length_c     8.4920
_cell_angle_alpha  90.000
_cell_angle_beta   98.109
_cell_angle_gamma  90.000
 
_shelx_F_squared_multiplier     1.000
 
loop_
 _refln_index_h
 _refln_index_k
 _refln_index_l
 _refln_F_squared_calc
 _refln_F_squared_meas
 _refln_F_squared_sigma
 _refln_observed_status
   2   0   0     1821.78     1688.93     60.99 o
   3   0   0      589.00      513.74     12.65 o
   4   0   0      635.12      547.46     15.48 o
   5   0   0     2037.88     1855.96     36.95 o
   6   0   0     2821.28     2764.04     66.79 o
   7   0   0       50.74       40.58      3.65 o
   8   0   0       87.18       84.55      3.36 o
   9   0   0      198.34      183.21      5.50 o
  10   0   0      752.50      723.00      8.05 o
  11   0   0      361.65      342.15      8.28 o
  12   0   0       14.81       14.79      2.34 o
  13   0   0       35.24       37.10      2.27 o
  14   0   0       14.71       15.75      2.42 o
  15   0   0      108.31      119.14      3.13 o
  16   0   0      109.06      117.51      3.42 o
  17   0   0      109.20      116.37      7.29 o
  18   0   0       49.93       52.64      6.19 o
  19   0   0       43.27       45.91      5.39 o
   1   1   0       71.11       78.34      2.68 o
   2   1   0      156.51      125.91      3.11 o
   3   1   0      510.15      421.08      4.78 o
   4   1   0     1708.49     1638.51     19.27 o
   5   1   0      337.94      314.05      7.16 o
   6   1   0      309.87      300.53      4.13 o
   7   1   0      341.40      319.72      7.69 o
   8   1   0      140.15      134.75      1.91 o
   9   1   0      816.05      807.07     13.86 o
  10   1   0        2.88        2.42      1.60 o
  11   1   0       63.60       64.47      2.26 o
  12   1   0      134.09      135.17      3.73 o
  13   1   0      205.34      212.56      2.22 o
  14   1   0        4.80        6.57      1.70 o
  15   1   0       66.68       70.85      1.78 o
  16   1   0       29.20       35.42      1.86 o
  17   1   0       14.63       15.01      1.82 o
  18   1   0       97.09      102.45      3.64 o
  19   1   0       22.07       24.03      2.19 o
   0   2   0      336.00      365.20      3.88 o
   1   2   0        0.56        0.22      2.00 o
   2   2   0       32.75       38.59      2.17 o
   3   2   0      754.69      758.07      9.23 o
   4   2   0     1140.57     1168.81     15.41 o
   5   2   0       13.09       13.65      1.98 o
   6   2   0        0.28        1.31      1.65 o
   7   2   0        0.78        1.53      1.79 o
   8   2   0        8.78        8.79      1.61 o
   9   2   0      621.66      614.22      9.42 o
  10   2   0      488.10      488.00      5.33 o
  11   2   0       21.19       20.91      1.66 o
  12   2   0        9.76       12.50      1.76 o
  13   2   0      103.00      104.55      2.67 o
  14   2   0      172.62      168.63      6.38 o
  15   2   0      113.14      118.73      4.04 o
  16   2   0        0.71        1.10      2.09 o
  17   2   0        0.00        1.14      2.16 o
  18   2   0       28.73       26.21      2.32 o
   1   3   0      415.97      474.81      4.57 o
   2   3   0        1.44        0.87      1.85 o
   3   3   0        1.96        4.43      1.89 o
   4   3   0      222.62      229.64      4.86 o
   5   3   0       76.84       78.81      2.13 o
   6   3   0       91.18       97.21      2.11 o
   7   3   0       12.10       12.67      2.04 o
   8   3   0        1.06        1.21      2.06 o
   9   3   0        2.51        2.47      1.99 o
  10   3   0      451.95      454.02      8.65 o
  11   3   0        5.58        6.47      2.20 o
  12   3   0        1.80        3.53      2.02 o
  13   3   0       40.44       40.30      2.36 o
  14   3   0        8.04        7.66      2.58 o
  15   3   0        0.49       -0.36      2.08 o
  16   3   0        7.11        7.46      2.36 o
  17   3   0       17.24       14.71      2.55 o
   0   4   0      304.05      324.32      6.87 o
   1   4   0       74.84       73.90      2.12 o
   2   4   0       12.01       15.88      1.94 o
   3   4   0        3.88        3.29      2.04 o
   4   4   0       10.75       13.17      1.94 o
   5   4   0      194.47      203.39      5.45 o
   6   4   0        7.75        7.33      2.05 o
   7   4   0       26.01       28.66      2.38 o
   8   4   0      413.00      429.70     23.27 o
   9   4   0        4.23        3.90      2.29 o
  10   4   0      203.35      214.76     10.37 o
  11   4   0        6.90        6.55      2.22 o
  12   4   0        2.97        2.97      2.43 o
  13   4   0        2.84        3.16      3.15 o
  14   4   0       21.40       21.75      3.29 o
   1   5   0      140.73      132.94      3.59 o
   2   5   0       46.31       40.27      2.53 o
   3   5   0        1.72        2.38      2.33 o
   4   5   0      107.69      103.67      3.03 o
   5   5   0       77.95       77.48      2.66 o
   6   5   0       54.32       52.71      2.84 o
   7   5   0       37.30       37.55      4.44 o
   8   5   0       53.05       50.91      4.99 o
   9   5   0        2.72        4.22      2.66 o
  10   5   0        2.39        1.56      2.84 o
  11   5   0        4.36        4.03      3.48 o
   0   6   0        2.51        1.60      4.34 o
   1   6   0        4.07        2.81      3.72 o
   2   6   0       15.31       13.92      3.68 o
   3   6   0        0.64       -0.69      7.63 o
 -19   1   1       12.81       12.19      2.07 o
 -18   1   1       18.45       21.78      1.93 o
 -17   1   1        0.63        3.33      1.90 o
 -16   1   1      388.69      414.00      3.62 o
 -15   1   1       15.44       14.66      1.83 o
 -14   1   1      223.07      215.98      4.40 o
 -13   1   1      177.65      172.74      3.46 o
 -12   1   1      196.18      187.47      3.49 o
 -11   1   1       13.29       14.64      1.48 o
 -10   1   1        1.45        2.59      1.47 o
  -9   1   1      128.75      111.25      3.57 o
  -8   1   1      128.69      115.04      2.88 o
  -7   1   1      670.53      647.98      9.46 o
  -6   1   1      686.21      643.19      6.00 o
  -5   1   1        0.86        2.66      2.45 o
  -4   1   1       93.87       76.55      2.51 o
  -3   1   1     3556.73     3792.56     13.39 o
  -2   1   1     1437.76     1411.81      9.31 o
  -1   1   1     1631.14     1612.67     15.69 o
   0   1   1     1182.66     1143.76     12.88 o
   1   1   1     5959.85     6418.64    124.39 o
   2   1   1     1101.23      966.68     11.35 o
   3   1   1      855.86      805.56     12.49 o
   4   1   1      382.08      375.85      6.26 o
   5   1   1        4.83        5.35      1.68 o
   6   1   1       59.62       47.65      1.66 o
   7   1   1      850.69      785.89      9.05 o
   8   1   1      113.60      107.50      1.72 o
   9   1   1      138.33      140.57      2.27 o
  10   1   1       40.28       41.26      1.52 o
  11   1   1      233.43      230.04      3.80 o
  12   1   1       33.90       33.34      1.68 o
  13   1   1        4.82        4.00      1.61 o
  14   1   1       10.14        9.50      1.81 o
  15   1   1        9.38       10.75      1.96 o
  16   1   1        0.86        2.53      1.85 o
  17   1   1       23.73       23.95      1.88 o
  18   1   1       52.21       52.20      2.38 o
  19   1   1       30.11       25.81      2.33 o
 -19   2   1        3.85        3.91      4.02 o
 -18   2   1        7.33        5.51      2.12 o
 -17   2   1        0.53        2.85      1.99 o
 -16   2   1       30.43       33.12      1.90 o
 -15   2   1       16.02       18.21      1.85 o
 -14   2   1        2.68        5.80      1.81 o
 -13   2   1       64.54       64.52      2.19 o
 -12   2   1        0.46        2.13      1.96 o
 -11   2   1       12.86       15.37      2.09 o
 -10   2   1      147.28      147.39      3.51 o
  -9   2   1       31.06       29.19      1.87 o
  -8   2   1      318.17      310.02      9.04 o
  -7   2   1       97.41      103.33      1.80 o
  -6   2   1        1.70        1.25      1.89 o
  -5   2   1       98.25       98.04      2.03 o
  -4   2   1        0.10        2.16      1.85 o
  -3   2   1       14.68       16.57      2.00 o
  -2   2   1      247.13      261.16      2.50 o
  -1   2   1      168.37      173.61      2.92 o
   0   2   1      355.93      399.79      5.59 o
   1   2   1      389.24      419.72      3.05 o
   2   2   1       55.04       61.37      2.18 o
   3   2   1      614.33      665.92     10.31 o
   4   2   1       68.66       65.36      1.91 o
   5   2   1      113.53      108.12      2.20 o
   6   2   1       56.35       53.09      2.60 o
   7   2   1       40.32       41.74      1.88 o
   8   2   1        4.40        5.68      1.56 o
   9   2   1       60.91       63.12      1.74 o
  10   2   1        6.83        5.38      1.71 o
  11   2   1      352.23      366.71      3.19 o
  12   2   1       19.90       21.98      1.84 o
  13   2   1        1.27        3.50      2.04 o
  14   2   1        8.30       10.87      2.03 o
  15   2   1        1.90        5.28      1.92 o
  16   2   1        0.18        1.25      2.25 o
  17   2   1       88.92       86.99      5.02 o
  18   2   1        7.72        7.01      2.28 o
 -17   3   1       38.33       37.67      2.35 o
 -16   3   1       68.21       66.67      3.82 o
 -15   3   1       42.91       43.88      2.23 o
 -14   3   1        4.86        6.96      1.93 o
 -13   3   1        0.14        1.51      1.86 o
 -12   3   1      100.17      104.03      1.98 o
 -11   3   1       70.79       68.78      3.21 o
 -10   3   1       44.56       43.46      2.12 o
  -9   3   1      323.45      312.73      7.63 o
  -8   3   1      119.11      122.81      2.16 o
  -7   3   1        0.71        1.25      1.79 o
  -6   3   1      822.23      838.60     11.45 o
  -5   3   1       23.85       21.53      1.89 o
  -4   3   1      257.88      265.71      3.68 o
  -3   3   1      120.08      141.68      2.91 o
  -2   3   1       51.46       48.97      1.83 o
  -1   3   1      141.01      165.40      3.02 o
   0   3   1       12.04       14.82      1.78 o
   1   3   1      392.08      418.45      5.34 o
   2   3   1        5.40        3.26      1.60 o
   3   3   1      148.77      159.49      3.41 o
   4   3   1       52.93       54.03      2.05 o
   5   3   1       11.25       13.50      1.87 o
   6   3   1       31.20       31.24      1.87 o
   7   3   1        0.00        0.91      1.75 o
   8   3   1      100.78       98.00      2.86 o
   9   3   1      385.14      401.72      8.84 o
  10   3   1      205.98      220.74      6.82 o
  11   3   1      143.05      147.62      4.81 o
  12   3   1       35.82       38.09      2.59 o
  13   3   1        7.49        4.73      2.41 o
  14   3   1       33.04       38.49      2.47 o
  15   3   1        5.89        7.67      2.89 o
  16   3   1       31.97       30.53      3.73 o
 -15   4   1        0.72        1.37      3.79 o
 -14   4   1       19.51       14.64      2.48 o
 -13   4   1        6.78        8.26      2.60 o
 -12   4   1        8.50       10.69      2.35 o
 -11   4   1        7.04        9.78      2.22 o
 -10   4   1       33.50       29.11      2.69 o
  -9   4   1        4.77        5.21      2.58 o
  -8   4   1       18.79       17.53      2.55 o
  -7   4   1       29.40       30.00      2.12 o
  -6   4   1      168.56      163.28      5.02 o
  -5   4   1       12.76       12.58      1.99 o
  -4   4   1      298.98      294.50      7.17 o
  -3   4   1        8.46        9.87      1.98 o
  -2   4   1       47.94       42.92      2.01 o
  -1   4   1        7.16        8.12      1.93 o
   0   4   1       90.28       84.78      2.19 o
   1   4   1       87.01       79.61      2.29 o
   2   4   1       67.52       68.44      2.54 o
   3   4   1       31.32       22.98      2.31 o
   4   4   1       29.79       30.39      2.11 o
   5   4   1       88.31       93.96      2.43 o
   6   4   1       67.85       68.35      3.19 o
   7   4   1      362.62      371.57     16.68 o
   8   4   1        6.93        7.89      2.36 o
   9   4   1       18.38       19.90      2.30 o
  10   4   1        6.07        6.87      2.69 o
  11   4   1       60.10       60.46      5.24 o
  12   4   1        0.33       -1.07      2.59 o
  13   4   1        1.21        1.63      2.76 o
  14   4   1        3.21        3.43      2.68 o
 -11   5   1        1.80        2.11      2.87 o
 -10   5   1       37.97       38.26      4.41 o
  -9   5   1       20.58       23.66      2.70 o
  -8   5   1        0.10        2.69      2.63 o
  -7   5   1        6.62        6.14      2.80 o
  -6   5   1       32.91       30.12      2.75 o
  -5   5   1        0.18        0.82      2.67 o
  -4   5   1        5.06        6.99      2.57 o
  -3   5   1       10.02        8.20      2.52 o
  -2   5   1       25.81       25.40      2.61 o
  -1   5   1        9.32        9.44      2.59 o
   0   5   1       12.52       12.21      2.89 o
   1   5   1       13.90       13.05      2.69 o
   2   5   1       24.49       25.39      2.58 o
   3   5   1        1.66        2.28      2.77 o
   4   5   1        0.56        0.95      2.46 o
   5   5   1       28.68       29.10      2.74 o
   6   5   1        1.94        1.59      2.73 o
   7   5   1        0.04       -2.02      2.78 o
   8   5   1       15.81       14.13      2.97 o
   9   5   1       30.31       28.06      2.96 o
  10   5   1       13.08       11.43      3.08 o
  -2   6   1        0.07        0.50      3.10 o
  -1   6   1       22.56       22.60      3.10 o
   0   6   1        8.08        3.99      3.21 o
   1   6   1       11.84        8.94      3.03 o
   2   6   1        0.00        2.42      3.61 o
 -20   0   2       26.11       27.62      3.22 o
 -19   0   2       60.12       63.32      4.11 o
 -18   0   2       21.74       21.97      2.68 o
 -17   0   2       19.32       23.68      2.57 o
 -16   0   2      190.72      196.69     14.04 o
 -15   0   2     1001.18     1023.19     48.66 o
 -14   0   2       21.91       21.43      2.12 o
 -13   0   2       15.63       17.58      2.42 o
 -12   0   2      115.69      114.82      2.63 o
 -11   0   2      203.11      185.90      6.83 o
 -10   0   2       85.37       81.96      8.74 o
  -9   0   2      185.67      185.26      4.00 o
  -8   0   2      819.89      794.90     40.73 o
  -7   0   2      129.98      108.06      4.93 o
  -6   0   2     1692.12     1618.53     28.81 o
  -5   0   2      111.47      106.95      3.81 o
  -4   0   2      675.97      571.42     29.25 o
  -3   0   2        0.07        0.24      4.20 o
  -2   0   2      656.64      548.47     22.25 o
  -1   0   2     1409.69     1375.88      7.60 o
   0   0   2     1112.63     1153.80     33.63 o
   2   0   2       43.73       31.19      3.63 o
   3   0   2     4764.05     4829.87    114.83 o
   4   0   2     9169.84    10439.85    261.36 o
   5   0   2     2048.57     2045.22     54.22 o
   6   0   2      106.49      102.39      2.97 o
   7   0   2      214.60      206.16      5.74 o
   8   0   2       43.43       49.24      2.10 o
   9   0   2       67.02       71.37      2.03 o
  10   0   2      988.92      948.11     42.45 o
  11   0   2        8.58        8.81      1.90 o
  12   0   2       49.42       47.11      1.97 o
  13   0   2      161.64      148.92      6.24 o
  14   0   2        2.72        2.84      3.01 o
  15   0   2       50.50       55.84      3.26 o
  16   0   2       24.96       27.64      2.80 o
  17   0   2       40.52       36.45      2.91 o
  18   0   2       43.74       41.54      3.82 o
  19   0   2       30.86       31.35      3.31 o
 -19   1   2        0.26        1.78      2.04 o
 -18   1   2        9.64        9.85      1.96 o
 -17   1   2       89.51       95.77      2.89 o
 -16   1   2        0.03        2.64      1.73 o
 -15   1   2       16.00       19.90      1.72 o
 -14   1   2      133.28      134.01      2.25 o
 -13   1   2        0.91        1.95      1.56 o
 -12   1   2      309.29      329.64      5.31 o
 -11   1   2       18.60       19.23      1.63 o
 -10   1   2       49.17       45.39      1.82 o
  -9   1   2       12.88        9.93      1.67 o
  -8   1   2     1283.08     1255.97     19.40 o
  -7   1   2        3.48        6.09      1.87 o
  -6   1   2      832.85      846.65     12.48 o
  -5   1   2     1109.59     1119.06      4.85 o
  -4   1   2       14.78       13.37      2.37 o
  -3   1   2     2648.91     2726.22     57.93 o
  -2   1   2      315.80      291.68      3.24 o
  -1   1   2      148.95      135.83      2.85 o
   0   1   2      552.57      564.34      4.39 o
   1   1   2      898.99      822.65     24.58 o
   2   1   2        7.19        6.05      2.30 o
   3   1   2      387.61      367.84      6.20 o
   4   1   2      202.70      194.94      3.60 o
   5   1   2      551.84      569.91     11.08 o
   6   1   2      196.08      204.74      4.21 o
   7   1   2       51.05       47.86      1.57 o
   8   1   2       27.93       26.21      1.46 o
   9   1   2       98.45       98.29      2.18 o
  10   1   2      214.82      220.30      7.27 o
  11   1   2        8.93       10.79      1.43 o
  12   1   2       61.76       63.32      1.65 o
  13   1   2       85.20       87.64      2.31 o
  14   1   2       39.13       41.91      1.80 o
  15   1   2        1.86        4.47      1.82 o
  16   1   2        3.95        4.90      2.11 o
  17   1   2       36.85       37.39      3.02 o
  18   1   2       49.77       44.73      2.29 o
 -19   2   2       46.91       41.36      4.06 o
 -18   2   2        1.63        1.30      2.02 o
 -17   2   2        2.19        4.38      2.10 o
 -16   2   2       10.06       10.74      1.90 o
 -15   2   2      154.40      146.26      2.94 o
 -14   2   2       10.32       11.48      1.69 o
 -13   2   2       52.19       52.75      2.81 o
 -12   2   2       88.03       89.41      3.06 o
 -11   2   2       66.49       62.95      1.76 o
 -10   2   2       96.88       98.63      2.19 o
  -9   2   2      158.36      158.69      3.21 o
  -8   2   2       35.26       34.53      1.73 o
  -7   2   2       36.11       33.94      1.86 o
  -6   2   2      693.39      709.32     14.88 o
  -5   2   2     1858.52     1940.35     16.51 o
  -4   2   2      740.95      758.65     10.20 o
  -3   2   2        0.16       -0.18      2.11 o
  -2   2   2      738.49      761.66     10.72 o
  -1   2   2        2.73        3.11      1.86 o
   0   2   2      461.08      482.38      8.12 o
   1   2   2      741.39      723.60      7.96 o
   2   2   2      232.74      237.46      3.55 o
   3   2   2      104.87      111.21      2.63 o
   4   2   2       59.99       64.76      1.83 o
   5   2   2       21.44       24.34      1.80 o
   6   2   2      357.03      350.88      6.85 o
   7   2   2       98.74      106.61      1.76 o
   8   2   2      103.98       95.82      4.19 o
   9   2   2        4.31        7.07      1.71 o
  10   2   2       44.24       44.89      1.73 o
  11   2   2      111.07      117.38      2.61 o
  12   2   2       20.38       24.55      1.82 o
  13   2   2        1.10        1.48      1.97 o
  14   2   2       12.27       16.03      2.22 o
  15   2   2        6.19        6.37      1.85 o
  16   2   2        0.23       -0.01      2.18 o
  17   2   2        0.30        1.38      2.20 o
 -17   3   2       20.53       20.20      2.34 o
 -16   3   2        7.44        3.62      2.01 o
 -15   3   2        1.48        2.03      2.12 o
 -14   3   2        0.13        0.22      1.99 o
 -13   3   2       23.57       22.27      2.07 o
 -12   3   2        0.12        1.32      1.76 o
 -11   3   2       56.29       55.18      1.94 o
 -10   3   2        6.87        5.73      1.76 o
  -9   3   2      412.62      407.13     11.61 o
  -8   3   2       45.10       41.72      2.04 o
  -7   3   2       93.41       92.24      2.58 o
  -6   3   2        1.56        2.80      1.69 o
  -5   3   2      116.66      117.73      1.83 o
  -4   3   2       24.49       27.43      1.68 o
  -3   3   2       61.80       64.96      1.73 o
  -2   3   2       12.13       10.87      1.66 o
  -1   3   2       22.58       23.54      1.71 o
   0   3   2      150.52      155.11      2.41 o
   1   3   2        0.00        0.57      1.77 o
   2   3   2      159.39      194.00      2.85 o
   3   3   2      111.29      120.91      4.00 o
   4   3   2      289.15      310.51      3.28 o
   5   3   2       13.53       14.57      1.94 o
   6   3   2      107.36      107.82      2.15 o
   7   3   2       75.60       74.30      2.69 o
   8   3   2      140.58      147.82      6.01 o
   9   3   2       53.14       47.30      1.95 o
  10   3   2       41.83       44.43      2.15 o
  11   3   2       53.33       55.47      2.16 o
  12   3   2       41.38       43.10      4.20 o
  13   3   2        0.28       -0.48      2.32 o
  14   3   2      225.89      223.26     17.89 o
  15   3   2       48.71       44.93      4.32 o
  16   3   2        1.70        2.71      2.80 o
 -15   4   2        3.73        3.54      2.46 o
 -14   4   2        0.33       -0.38      2.43 o
 -13   4   2      111.94       93.47      3.16 o
 -12   4   2        9.45        6.62      2.33 o
 -11   4   2       21.16       23.64      2.09 o
 -10   4   2       11.04       10.84      1.98 o
  -9   4   2        8.99        8.22      1.98 o
  -8   4   2       11.45       12.23      2.08 o
  -7   4   2      463.16      462.65     15.17 o
  -6   4   2       93.89       95.91      2.68 o
  -5   4   2      172.43      185.87      5.66 o
  -4   4   2      237.85      231.21      8.13 o
  -3   4   2        0.50        1.33      1.83 o
  -2   4   2       17.04       17.92      1.83 o
  -1   4   2       12.31       11.75      1.82 o
   0   4   2       20.54       22.42      1.91 o
   1   4   2        4.76        6.11      1.83 o
   2   4   2       21.25       24.54      2.06 o
   3   4   2        1.05        1.86      2.11 o
   4   4   2       55.49       56.37      2.23 o
   5   4   2      102.80      101.68      2.86 o
   6   4   2       14.12       15.17      2.04 o
   7   4   2        1.66        0.60      2.04 o
   8   4   2        5.20        7.24      2.16 o
   9   4   2      180.97      191.48     11.00 o
  10   4   2       94.62      100.03      9.01 o
  11   4   2       45.79       46.52      5.04 o
  12   4   2       87.58       83.43      5.08 o
  13   4   2       58.44       49.64      4.50 o
  14   4   2       26.10       19.53      3.75 o
 -11   5   2        8.33        7.40      2.73 o
 -10   5   2        0.00        1.11      2.61 o
  -9   5   2        9.65        8.17      2.43 o
  -8   5   2        4.47        5.53      2.32 o
  -7   5   2       26.31       27.90      2.85 o
  -6   5   2       37.89       35.41      2.37 o
  -5   5   2       70.34       62.99      2.41 o
  -4   5   2       89.45       87.54      5.72 o
  -3   5   2       71.35       68.11      2.52 o
  -2   5   2        2.33        0.75      2.30 o
  -1   5   2        6.62        7.95      2.29 o
   0   5   2      212.32      210.19      6.24 o
   1   5   2       80.37       86.83      2.76 o
   2   5   2      147.88      157.34      6.12 o
   3   5   2        0.25       -0.49      3.07 o
   4   5   2        6.73        5.31      3.39 o
   5   5   2      298.91      324.63     16.07 o
   6   5   2       20.78       20.90      2.69 o
   7   5   2       62.68       57.34      4.23 o
   8   5   2       50.28       48.78      3.42 o
   9   5   2       28.98       28.77      3.99 o
  10   5   2        0.01       -0.68      2.98 o
 -19   1   3        9.52        9.24      2.07 o
 -18   1   3       83.68       84.82      2.65 o
 -17   1   3        8.56       10.77      1.84 o
 -16   1   3       35.83       35.58      1.85 o
 -15   1   3      105.89      100.39      1.81 o
 -14   1   3      154.82      153.88      4.88 o
 -13   1   3      100.43       90.96      3.85 o
 -12   1   3      178.50      185.15      4.85 o
 -11   1   3      133.61      129.27      3.97 o
 -10   1   3        3.65        3.30      1.89 o
  -9   1   3      147.91      164.45      2.13 o
  -8   1   3      540.90      525.55      8.31 o
  -7   1   3       94.95      100.53      2.00 o
  -6   1   3        0.04        0.94      2.06 o
  -5   1   3      313.11      289.97      5.06 o
  -4   1   3       68.92       69.83      2.18 o
  -3   1   3       71.42       74.46      2.34 o
  -2   1   3       64.79       69.55      2.36 o
  -1   1   3        3.97        2.37      2.37 o
   0   1   3      165.53      170.72      6.60 o
   1   1   3       39.44       35.53      2.36 o
   2   1   3       32.41       33.97      2.29 o
   3   1   3     1612.34     1579.80     37.38 o
   4   1   3      141.57      135.69      3.13 o
   5   1   3     1067.94     1039.98     10.84 o
   6   1   3       99.05       99.13      1.69 o
   7   1   3       16.17       15.45      1.52 o
   8   1   3        0.26        1.17      1.64 o
   9   1   3        7.32        7.42      1.63 o
  10   1   3       50.57       48.28      2.18 o
  11   1   3        0.13        2.55      1.55 o
  12   1   3       41.31       39.57      1.61 o
  13   1   3       51.96       53.54      1.73 o
  14   1   3       67.24       61.95      1.77 o
  15   1   3        2.20        3.08      1.64 o
  16   1   3        1.94        1.00      1.96 o
  17   1   3        2.67        3.98      2.16 o
  18   1   3        5.53        5.80      2.61 o
 -18   2   3        8.22        6.54      1.93 o
 -17   2   3        4.52        2.42      1.89 o
 -16   2   3        0.24       -0.77      1.89 o
 -15   2   3        4.51        5.24      1.87 o
 -14   2   3        6.56        4.85      1.88 o
 -13   2   3        1.58        1.99      1.83 o
 -12   2   3      174.30      163.75      5.16 o
 -11   2   3        0.86        3.91      1.92 o
 -10   2   3       62.98       62.22      1.97 o
  -9   2   3       32.34       31.81      1.97 o
  -8   2   3      130.49      125.18      2.11 o
  -7   2   3       71.92       71.07      2.81 o
  -6   2   3       38.28       47.37      1.80 o
  -5   2   3       16.31       20.06      1.94 o
  -4   2   3      653.25      660.38     10.86 o
  -3   2   3        2.97        2.24      1.87 o
  -2   2   3        8.02        7.02      2.16 o
  -1   2   3        0.06        0.41      1.93 o
   0   2   3       15.44       17.92      2.13 o
   1   2   3        9.20        9.45      1.76 o
   2   2   3      757.35      787.97     17.40 o
   3   2   3       58.03       57.67      2.01 o
   4   2   3      602.44      598.43     19.74 o
   5   2   3      106.54      112.56      1.81 o
   6   2   3        8.34        6.73      1.62 o
   7   2   3       13.64       16.89      1.78 o
   8   2   3       21.13       21.84      1.66 o
   9   2   3        0.80        1.09      1.54 o
  10   2   3       54.16       56.24      1.65 o
  11   2   3       52.46       58.02      1.79 o
  12   2   3       31.36       29.45      1.91 o
  13   2   3       11.49       12.73      1.91 o
  14   2   3        4.11        6.38      1.95 o
  15   2   3      139.79      145.72      8.66 o
  16   2   3        5.27        5.41      2.33 o
  17   2   3        1.81        0.57      2.70 o
 -17   3   3       16.63       17.51      2.33 o
 -16   3   3        0.45        1.25      2.22 o
 -15   3   3        7.33        7.95      2.03 o
 -14   3   3        9.81       11.59      1.85 o
 -13   3   3        1.12        2.79      2.07 o
 -12   3   3      197.09      198.64      8.02 o
 -11   3   3        0.15        1.25      1.83 o
 -10   3   3       12.16       11.36      1.80 o
  -9   3   3        9.93        7.91      1.78 o
  -8   3   3        4.62        8.73      1.74 o
  -7   3   3      396.66      416.27     10.27 o
  -6   3   3      174.40      174.09      5.56 o
  -5   3   3      665.86      707.05     11.58 o
  -4   3   3        0.16        1.49      1.64 o
  -3   3   3      205.28      199.40      4.00 o
  -2   3   3      234.56      223.99      5.10 o
  -1   3   3       98.25       98.96      1.93 o
   0   3   3        0.51        1.75      1.81 o
   1   3   3       34.78       37.88      2.03 o
   2   3   3        3.64        6.38      1.95 o
   3   3   3      125.24      140.64      4.27 o
   4   3   3      136.09      143.64      3.38 o
   5   3   3       25.94       26.93      1.90 o
   6   3   3        0.03       -0.15      1.86 o
   7   3   3        7.69        6.59      1.78 o
   8   3   3       15.64       19.34      2.02 o
   9   3   3        2.60        3.55      2.04 o
  10   3   3       10.35       13.29      1.98 o
  11   3   3       53.66       51.09      2.04 o
  12   3   3       32.86       34.90      2.10 o
  13   3   3      206.22      214.65      9.05 o
  14   3   3        8.52        6.73      3.41 o
  15   3   3       21.64       20.98      2.57 o
 -14   4   3       26.02       30.19      2.46 o
 -13   4   3        0.13        2.54      2.18 o
 -12   4   3       13.40        8.21      2.07 o
 -11   4   3       41.67       44.18      2.08 o
 -10   4   3       21.84       19.91      2.06 o
  -9   4   3       85.27       79.62      3.54 o
  -8   4   3       72.16       68.09      3.10 o
  -7   4   3       22.72       24.85      1.95 o
  -6   4   3        1.32        1.93      1.79 o
  -5   4   3       22.96       22.47      1.84 o
  -4   4   3      181.33      176.83      5.97 o
  -3   4   3       48.33       46.83      2.01 o
  -2   4   3       38.69       39.08      2.04 o
  -1   4   3       99.38      103.24      2.04 o
   0   4   3      118.07      122.41      5.19 o
   1   4   3      312.83      327.83      9.63 o
   2   4   3       30.41       36.17      2.05 o
   3   4   3       26.28       27.62      2.87 o
   4   4   3        5.43        3.03      2.30 o
   5   4   3       74.47       81.13      3.23 o
   6   4   3      236.28      244.60      7.49 o
   7   4   3        2.13        3.70      2.04 o
   8   4   3       60.92       63.79      2.29 o
   9   4   3        2.70        2.00      2.23 o
  10   4   3        1.88        3.60      2.06 o
  11   4   3      159.86      159.51      7.27 o
  12   4   3       16.98       20.85      3.68 o
  13   4   3        5.34        6.55      3.08 o
 -10   5   3       28.54       24.56      2.57 o
  -9   5   3       22.97       20.18      2.53 o
  -8   5   3        3.55        3.77      2.33 o
  -7   5   3        0.00        1.09      2.26 o
  -6   5   3       77.44       70.63      2.37 o
  -5   5   3        2.16        2.97      2.15 o
  -4   5   3        0.34        1.23      2.17 o
  -3   5   3        1.21        1.88      2.11 o
  -2   5   3       38.84       39.84      2.80 o
  -1   5   3        0.62        1.18      2.16 o
   0   5   3       49.85       48.40      2.44 o
   1   5   3        0.28       -0.30      2.37 o
   2   5   3       64.54       64.76      4.90 o
   3   5   3        3.57        5.37      2.67 o
   4   5   3       11.95        9.25      2.92 o
   5   5   3       17.12       16.83      2.79 o
   6   5   3        7.73        5.08      2.94 o
   7   5   3       15.49       19.35      3.34 o
   8   5   3        6.97        5.73      3.43 o
   9   5   3        8.13        4.91      3.58 o
 -19   0   4        2.02        3.19      3.03 o
 -18   0   4        0.95        1.92      2.68 o
 -17   0   4      146.65      149.16     10.24 o
 -16   0   4       41.22       42.17      3.02 o
 -15   0   4        4.78        9.74      4.28 o
 -14   0   4      138.53      140.53      4.03 o
 -13   0   4      123.79      118.03      4.56 o
 -12   0   4        9.67        6.58      2.36 o
 -11   0   4     1777.01     1714.09     23.50 o
 -10   0   4       36.60       40.46      2.89 o
  -9   0   4        0.14        3.57      3.03 o
  -8   0   4       59.55       47.25      2.75 o
  -7   0   4      153.12      148.19      2.61 o
  -6   0   4       72.51       62.58      3.21 o
  -5   0   4       15.37       12.02      2.42 o
  -4   0   4      234.35      239.78      6.15 o
  -3   0   4     1998.55     2003.35      6.41 o
  -2   0   4      144.94      153.88      3.00 o
  -1   0   4       70.00       61.36      2.97 o
   0   0   4       67.48       60.12      3.45 o
   1   0   4       60.53       59.84      2.88 o
   2   0   4      982.45     1015.71      9.56 o
   3   0   4      238.97      251.74     12.22 o
   4   0   4     1255.27     1276.45     16.02 o
   5   0   4     1338.62     1330.80     18.07 o
   6   0   4      787.77      778.62      8.42 o
   7   0   4     1521.59     1508.81     28.34 o
   8   0   4       68.12       65.88      2.37 o
   9   0   4        6.27        7.75      2.33 o
  10   0   4       12.74       11.90      2.36 o
  11   0   4       21.16       24.56      2.49 o
  12   0   4        9.76        8.03      2.53 o
  13   0   4      115.30      116.44      2.75 o
  14   0   4      163.67      153.92     12.15 o
  15   0   4       41.27       37.40      3.22 o
  16   0   4        9.16        8.88      2.84 o
  17   0   4       14.06       13.00      5.56 o
 -19   1   4        0.02        0.03      2.05 o
 -18   1   4        0.90        1.12      1.82 o
 -17   1   4        1.81        1.61      1.92 o
 -16   1   4       80.57       89.65      3.71 o
 -15   1   4       21.78       24.37      2.48 o
 -14   1   4        0.05        1.90      2.20 o
 -13   1   4       97.64       87.28      3.50 o
 -12   1   4        7.06        8.22      1.98 o
 -11   1   4      307.31      306.43      8.84 o
 -10   1   4       21.26       24.01      1.98 o
  -9   1   4       52.90       51.08      1.81 o
  -8   1   4       78.48       74.94      2.00 o
  -7   1   4      460.81      441.74      9.96 o
  -6   1   4        4.85        5.75      1.69 o
  -5   1   4      544.35      541.97     15.28 o
  -4   1   4      686.83      697.95      5.94 o
  -3   1   4      455.80      481.91      3.35 o
  -2   1   4     1070.94     1082.86     31.80 o
  -1   1   4       12.71       12.97      2.02 o
   0   1   4       84.70       78.53      2.24 o
   1   1   4      513.25      577.10      6.37 o
   2   1   4      764.92      771.04     21.38 o
   3   1   4       98.82       97.60      1.95 o
   4   1   4       70.68       65.36      1.77 o
   5   1   4        8.75        7.57      1.79 o
   6   1   4        2.05        3.41      1.77 o
   7   1   4      195.38      189.44      2.17 o
   8   1   4       36.50       36.49      1.70 o
   9   1   4       68.82       69.03      1.90 o
  10   1   4      102.30      104.91      1.85 o
  11   1   4       17.08       21.06      1.69 o
  12   1   4       22.95       29.81      1.77 o
  13   1   4        9.94        8.96      1.73 o
  14   1   4       35.04       36.72      1.85 o
  15   1   4       24.09       21.78      2.02 o
  16   1   4        4.70        4.58      2.16 o
  17   1   4        1.45        1.69      2.71 o
 -18   2   4        0.03        1.51      2.13 o
 -17   2   4        1.67        3.29      2.00 o
 -16   2   4       11.33       10.80      2.19 o
 -15   2   4       59.82       60.94      2.84 o
 -14   2   4        3.15        7.73      1.70 o
 -13   2   4       25.12       26.42      2.03 o
 -12   2   4       72.90       61.29      2.09 o
 -11   2   4       31.49       28.78      1.99 o
 -10   2   4        4.55        8.62      2.02 o
  -9   2   4        2.19        5.01      1.90 o
  -8   2   4       74.04       79.88      2.06 o
  -7   2   4        9.28       10.61      1.81 o
  -6   2   4       24.20       21.17      2.31 o
  -5   2   4        4.57        7.01      2.11 o
  -4   2   4      142.78      153.87      2.21 o
  -3   2   4        0.92        1.66      1.85 o
  -2   2   4        0.03       -0.72      1.83 o
  -1   2   4       28.97       27.76      2.00 o
   0   2   4      288.20      294.15      6.96 o
   1   2   4      288.78      269.67      7.58 o
   2   2   4      106.85       97.99      2.89 o
   3   2   4        7.62        6.67      1.74 o
   4   2   4       85.91       95.40      1.97 o
   5   2   4       38.50       37.25      1.84 o
   6   2   4      126.76      128.98      2.19 o
   7   2   4      164.10      170.05      2.53 o
   8   2   4        0.41        2.49      1.73 o
   9   2   4       78.64       70.83      2.13 o
  10   2   4       26.81       27.32      1.76 o
  11   2   4      272.48      272.20      5.19 o
  12   2   4      146.77      144.13      5.68 o
  13   2   4        9.05        7.06      1.79 o
  14   2   4        3.14        4.12      2.12 o
  15   2   4       26.48       25.90      2.86 o
  16   2   4        8.46        5.35      2.30 o
 -16   3   4        0.13        2.40      2.19 o
 -15   3   4        2.38        2.45      2.08 o
 -14   3   4        4.80        4.33      2.00 o
 -13   3   4       18.45       18.94      1.87 o
 -12   3   4      134.74      111.39      9.56 o
 -11   3   4       78.10       68.67      4.21 o
 -10   3   4       10.29       10.56      2.06 o
  -9   3   4        6.50        5.34      1.91 o
  -8   3   4      121.91      120.45      5.37 o
  -7   3   4      335.31      337.63     15.56 o
  -6   3   4        2.77        3.03      2.05 o
  -5   3   4      171.58      171.41      5.79 o
  -4   3   4       22.00       21.11      2.07 o
  -3   3   4       87.56       88.99      1.86 o
  -2   3   4      108.78      109.80      3.84 o
  -1   3   4      476.44      498.04     10.31 o
   0   3   4       32.97       33.63      1.93 o
   1   3   4       11.58       10.38      2.01 o
   2   3   4        3.05        6.46      1.87 o
   3   3   4      234.45      244.78      3.72 o
   4   3   4        4.13        3.26      2.05 o
   5   3   4       58.75       62.13      2.05 o
   6   3   4       17.70       18.28      2.03 o
   7   3   4       14.60       18.27      2.20 o
   8   3   4       11.10       12.38      2.17 o
   9   3   4        2.78        5.06      2.09 o
  10   3   4       14.52       12.97      1.95 o
  11   3   4       53.31       52.07      3.01 o
  12   3   4       24.70       31.85      2.30 o
  13   3   4        0.06        1.21      2.36 o
  14   3   4       13.11        9.37      2.27 o
 -14   4   4       15.47       12.01      2.37 o
 -13   4   4       26.09       23.16      2.32 o
 -12   4   4       58.07       54.12      3.36 o
 -11   4   4       74.20       68.30      4.52 o
 -10   4   4        0.22       -0.37      2.05 o
  -9   4   4       61.84       54.45      3.04 o
  -8   4   4       70.06       58.42      4.83 o
  -7   4   4        0.37        0.59      1.83 o
  -6   4   4      214.25      204.89      7.07 o
  -5   4   4        3.78        4.66      1.83 o
  -4   4   4       39.57       41.50      2.03 o
  -3   4   4      675.65      720.82     27.48 o
  -2   4   4       78.94       79.68      2.50 o
  -1   4   4      168.03      176.11      3.89 o
   0   4   4        0.10       -0.29      1.99 o
   1   4   4        8.17        6.79      2.20 o
   2   4   4       40.42       44.08      2.20 o
   3   4   4       51.72       58.50      4.92 o
   4   4   4        1.52        0.09      2.25 o
   5   4   4        1.27        2.99      2.41 o
   6   4   4       25.61       29.67      3.71 o
   7   4   4        4.98        3.17      2.47 o
   8   4   4       11.01       11.42      2.57 o
   9   4   4        3.79        6.83      2.49 o
  10   4   4        0.04        2.35      2.70 o
  11   4   4        1.14        3.39      2.56 o
  -9   5   4        7.15        7.61      2.40 o
  -8   5   4        7.45        6.51      2.35 o
  -7   5   4        0.89        0.71      2.26 o
  -6   5   4        6.46        5.42      2.16 o
  -5   5   4        5.68        5.42      2.17 o
  -4   5   4        0.27        1.04      2.16 o
  -3   5   4        2.62        1.65      2.11 o
  -2   5   4        4.90        4.17      2.15 o
  -1   5   4      143.82      138.36      7.80 o
   0   5   4        0.18        1.28      2.32 o
   1   5   4      176.16      170.29      9.63 o
   2   5   4      121.39      125.54      8.73 o
   3   5   4        0.01        0.83      2.88 o
   4   5   4       13.40       15.35      2.88 o
   5   5   4       44.23       40.40      4.52 o
   6   5   4      134.49      128.27      9.09 o
   7   5   4       44.41       37.11      4.43 o
 -18   1   5        6.61        8.53      2.33 o
 -17   1   5        3.74        3.90      2.70 o
 -16   1   5        0.21       -0.98      2.13 o
 -15   1   5        7.13        9.30      2.28 o
 -14   1   5        7.01        9.40      1.87 o
 -13   1   5        9.22        8.60      2.30 o
 -12   1   5      227.85      215.71      7.01 o
 -11   1   5        2.27        5.07      1.94 o
 -10   1   5      221.62      216.32      2.65 o
  -9   1   5      178.00      176.17      2.36 o
  -8   1   5        9.05       10.89      1.91 o
  -7   1   5        1.57        3.21      1.82 o
  -6   1   5      123.94      121.01      3.80 o
  -5   1   5      225.54      213.55      2.07 o
  -4   1   5        2.05        5.03      1.77 o
  -3   1   5        9.29        8.82      1.98 o
  -2   1   5      231.22      240.04      3.86 o
  -1   1   5       53.00       59.25      1.87 o
   0   1   5       96.02       95.28      3.53 o
   1   1   5        6.47        6.61      1.74 o
   2   1   5       11.37       13.72      1.61 o
   3   1   5       12.12       17.08      1.63 o
   4   1   5       60.85       55.87      1.79 o
   5   1   5       56.24       54.65      1.70 o
   6   1   5      756.53      768.00     13.82 o
   7   1   5       73.01       69.18      3.23 o
   8   1   5      397.49      394.16      7.21 o
   9   1   5        4.67        5.28      1.72 o
  10   1   5      110.28      112.41      2.57 o
  11   1   5        0.07        1.06      1.91 o
  12   1   5        2.87        0.27      2.10 o
  13   1   5       33.09       32.53      2.17 o
  14   1   5       32.01       33.24      2.32 o
  15   1   5        0.34        1.88      2.42 o
  16   1   5       51.57       43.63      3.12 o
 -17   2   5        1.58        3.47      2.33 o
 -16   2   5        0.00        0.14      2.02 o
 -15   2   5        8.62        8.67      2.28 o
 -14   2   5       21.57       19.71      2.18 o
 -13   2   5       59.86       52.26      2.66 o
 -12   2   5        0.27        0.22      1.97 o
 -11   2   5      138.88      125.06      3.32 o
 -10   2   5       21.92       23.76      1.99 o
  -9   2   5        9.98       10.78      2.40 o
  -8   2   5       48.05       41.32      2.29 o
  -7   2   5        2.22        1.99      1.85 o
  -6   2   5       15.73       15.27      1.87 o
  -5   2   5       55.72       55.92      1.89 o
  -4   2   5      292.32      289.63      8.70 o
  -3   2   5       55.40       65.68      2.08 o
  -2   2   5        0.64        0.01      1.89 o
  -1   2   5        1.20        1.42      2.10 o
   0   2   5      267.73      275.03      9.53 o
   1   2   5        0.89        0.14      1.87 o
   2   2   5        1.28        2.44      1.81 o
   3   2   5       69.27       72.53      1.88 o
   4   2   5       41.21       47.20      1.86 o
   5   2   5       74.19       71.87      2.15 o
   6   2   5       35.97       38.94      1.77 o
   7   2   5       86.38       86.34      1.83 o
   8   2   5       33.06       38.58      1.88 o
   9   2   5       66.51       75.80      1.88 o
  10   2   5        6.26        9.95      1.97 o
  11   2   5        5.83        5.95      1.87 o
  12   2   5        9.11       11.52      2.00 o
  13   2   5        2.61        2.69      2.25 o
  14   2   5        3.10        2.71      2.39 o
  15   2   5       17.73       11.93      2.54 o
 -15   3   5        6.28        7.20      2.24 o
 -14   3   5        5.84        4.14      2.08 o
 -13   3   5       37.74       44.49      2.44 o
 -12   3   5       24.87       22.34      2.22 o
 -11   3   5       21.29       22.64      2.19 o
 -10   3   5        1.06        3.21      2.16 o
  -9   3   5       50.11       44.84      3.61 o
  -8   3   5       71.43       68.52      2.80 o
  -7   3   5       25.70       24.16      2.13 o
  -6   3   5        3.79        3.02      2.10 o
  -5   3   5        7.90        7.64      1.97 o
  -4   3   5      282.09      294.90      9.61 o
  -3   3   5       11.45       12.28      1.80 o
  -2   3   5      798.86      813.80     29.16 o
  -1   3   5       23.97       27.99      1.86 o
   0   3   5       36.64       38.51      1.89 o
   1   3   5       95.51       96.63      3.32 o
   2   3   5        0.23       -0.48      1.86 o
   3   3   5       46.78       50.21      2.08 o
   4   3   5       53.24       55.11      2.10 o
   5   3   5        0.61        3.39      2.01 o
   6   3   5       55.27       49.77      2.08 o
   7   3   5        0.29        0.43      2.00 o
   8   3   5       99.67      107.95      2.96 o
   9   3   5       27.18       26.00      2.20 o
  10   3   5       18.28       15.55      2.20 o
  11   3   5        1.16        2.91      2.42 o
  12   3   5       12.87        9.03      2.64 o
  13   3   5       25.82       24.47      2.90 o
 -13   4   5        0.57        2.13      2.65 o
 -12   4   5        0.23       -0.36      2.26 o
 -11   4   5        0.00        1.30      2.21 o
 -10   4   5      100.31      100.42      5.10 o
  -9   4   5        7.60        8.69      2.13 o
  -8   4   5        4.76        7.01      2.16 o
  -7   4   5        2.84        4.20      2.12 o
  -6   4   5        1.33        0.73      2.13 o
  -5   4   5       40.24       36.17      2.84 o
  -4   4   5      186.01      192.33     10.97 o
  -3   4   5        7.51       10.31      2.04 o
  -2   4   5        0.10        1.23      2.03 o
  -1   4   5       32.10       34.35      2.13 o
   0   4   5      320.10      335.79     11.40 o
   1   4   5        6.45        6.65      2.09 o
   2   4   5       43.37       45.45      2.13 o
   3   4   5        0.24        3.22      2.67 o
   4   4   5        0.68        1.13      2.10 o
   5   4   5       41.24       42.09      2.34 o
   6   4   5       32.72       35.10      2.72 o
   7   4   5       32.35       31.55      2.47 o
   8   4   5        0.29        3.34      2.66 o
   9   4   5        0.15        1.06      2.58 o
  10   4   5       70.12       63.92      3.02 o
  -7   5   5        0.09        0.34      2.26 o
  -6   5   5       45.27       44.23      3.62 o
  -5   5   5        3.44        4.11      2.22 o
  -4   5   5        2.70        4.44      2.28 o
  -3   5   5        0.61        2.73      2.27 o
  -2   5   5       52.17       46.12      3.20 o
  -1   5   5        0.43       -0.14      2.36 o
   0   5   5        1.61        2.60      2.34 o
   1   5   5        2.89        2.76      2.38 o
   2   5   5       32.90       31.00      2.90 o
   3   5   5        4.19        1.86      2.70 o
   4   5   5        8.89        8.83      2.77 o
   5   5   5        7.70        4.51      3.41 o
 -18   0   6       55.91       61.33      3.59 o
 -17   0   6       26.02       33.72      3.35 o
 -16   0   6       67.96       63.48      4.28 o
 -15   0   6       30.70       37.16      3.29 o
 -14   0   6       33.49       37.24      3.02 o
 -13   0   6       18.34       18.56      3.44 o
 -12   0   6        0.12        1.91      2.79 o
 -11   0   6       20.61       18.53      2.73 o
 -10   0   6      858.40      867.12      4.24 o
  -9   0   6        1.00       -0.98      2.38 o
  -8   0   6      853.78      851.47      6.87 o
  -7   0   6      128.66      124.50      6.35 o
  -6   0   6        9.50        9.70      2.57 o
  -5   0   6       14.42       14.65      2.39 o
  -4   0   6      189.19      192.99      3.01 o
  -3   0   6       61.94       65.44      2.70 o
  -2   0   6        2.86        0.95      2.59 o
  -1   0   6       91.65      105.66      3.39 o
   0   0   6        0.53        1.67      2.85 o
   1   0   6      549.21      543.49      8.76 o
   2   0   6      625.47      613.26     26.62 o
   3   0   6       26.82       23.86      2.92 o
   4   0   6        0.32        0.13      2.18 o
   5   0   6        2.20        2.59      2.40 o
   6   0   6      780.58      757.40     26.53 o
   7   0   6     1316.83     1400.44     31.35 o
   8   0   6      145.97      140.99     12.86 o
   9   0   6        3.98        4.14      2.31 o
  10   0   6       94.30       97.94      4.63 o
  11   0   6      124.95      122.27      3.02 o
  12   0   6      139.18      147.56      3.12 o
  13   0   6       76.16       80.62      4.32 o
  14   0   6        3.91        2.92      2.93 o
 -17   1   6        0.00       -1.42      2.44 o
 -16   1   6       15.31       18.32      2.97 o
 -15   1   6       11.31       12.78      2.10 o
 -14   1   6       43.60       47.14      2.53 o
 -13   1   6        8.29        4.56      2.04 o
 -12   1   6      102.28      103.61      2.84 o
 -11   1   6       50.52       53.48      2.02 o
 -10   1   6       33.78       36.01      1.94 o
  -9   1   6        0.60        1.44      1.70 o
  -8   1   6       33.65       33.64      1.77 o
  -7   1   6      115.11      112.24      2.99 o
  -6   1   6      320.08      316.27      9.51 o
  -5   1   6        4.71        5.03      1.83 o
  -4   1   6       82.51       87.47      2.11 o
  -3   1   6      139.54      145.18      2.23 o
  -2   1   6      290.97      289.73      5.10 o
  -1   1   6      354.54      334.33      6.56 o
   0   1   6        1.96        1.74      1.85 o
   1   1   6      221.26      230.00      3.52 o
   2   1   6      187.64      181.27      3.00 o
   3   1   6      191.78      195.10      3.52 o
   4   1   6        1.15        3.11      1.68 o
   5   1   6        3.70        5.82      1.65 o
   6   1   6       49.87       54.62      1.70 o
   7   1   6       60.10       63.30      1.86 o
   8   1   6       66.46       62.67      1.86 o
   9   1   6       43.03       45.54      1.88 o
  10   1   6        6.80        8.07      1.86 o
  11   1   6       45.93       43.59      2.10 o
  12   1   6        3.87        2.40      2.05 o
  13   1   6        0.13        3.04      2.11 o
  14   1   6       10.17        6.91      2.47 o
 -16   2   6       40.48       45.52      2.47 o
 -15   2   6       40.07       40.04      3.67 o
 -14   2   6        0.31        0.58      2.10 o
 -13   2   6        0.90        4.22      2.20 o
 -12   2   6       45.34       42.54      2.04 o
 -11   2   6       20.76       17.15      2.17 o
 -10   2   6        2.84        5.73      2.57 o
  -9   2   6       62.78       65.32      2.35 o
  -8   2   6      308.27      304.67      9.39 o
  -7   2   6      135.48      149.29      2.13 o
  -6   2   6       46.46       47.89      2.40 o
  -5   2   6      137.15      140.22      6.79 o
  -4   2   6      130.63      128.01      2.81 o
  -3   2   6      110.37      119.16      3.21 o
  -2   2   6       88.82       85.38      3.23 o
  -1   2   6       16.59       12.47      2.00 o
   0   2   6       60.98       62.91      1.88 o
   1   2   6       14.05       11.97      1.73 o
   2   2   6       38.41       38.05      1.83 o
   3   2   6      169.12      157.90      5.87 o
   4   2   6       39.09       37.99      2.00 o
   5   2   6       51.40       52.94      1.93 o
   6   2   6       29.02       25.57      1.81 o
   7   2   6       34.77       34.16      1.92 o
   8   2   6       34.32       34.76      1.90 o
   9   2   6        4.43        1.80      2.00 o
  10   2   6       23.33       19.35      2.05 o
  11   2   6       70.14       66.46      3.05 o
  12   2   6        4.87        2.16      2.23 o
  13   2   6        0.91       -0.24      2.26 o
 -14   3   6        4.56        4.61      2.51 o
 -13   3   6       11.36        8.84      2.31 o
 -12   3   6        0.42        5.80      2.35 o
 -11   3   6       33.72       27.98      2.16 o
 -10   3   6        5.12        3.42      2.21 o
  -9   3   6        3.34        3.47      2.05 o
  -8   3   6       16.70       15.70      2.20 o
  -7   3   6       51.36       48.56      2.21 o
  -6   3   6       22.19       24.03      2.22 o
  -5   3   6       18.58       17.13      2.16 o
  -4   3   6      106.26      107.16      6.40 o
  -3   3   6      280.47      288.57      5.15 o
  -2   3   6        0.00        1.73      1.93 o
  -1   3   6        0.22        2.30      2.01 o
   0   3   6       61.96       64.49      2.60 o
   1   3   6       49.38       51.53      2.19 o
   2   3   6        0.10       -0.72      2.06 o
   3   3   6      116.48      124.77      6.35 o
   4   3   6        3.85        5.82      2.40 o
   5   3   6        5.64        6.66      2.23 o
   6   3   6       13.39       13.93      2.24 o
   7   3   6       64.09       66.39      3.13 o
   8   3   6       16.08       19.01      2.24 o
   9   3   6        3.39        4.29      2.32 o
  10   3   6        0.93        2.57      2.33 o
  11   3   6       11.30        8.24      2.64 o
 -11   4   6       15.98       18.22      2.65 o
 -10   4   6       13.39       14.40      2.68 o
  -9   4   6       21.97       20.20      2.58 o
  -8   4   6        0.00        1.21      2.18 o
  -7   4   6       39.41       34.07      3.22 o
  -6   4   6        0.56        1.77      2.08 o
  -5   4   6        0.40        3.12      2.09 o
  -4   4   6       26.69       24.80      2.19 o
  -3   4   6       82.50       86.37      4.06 o
  -2   4   6      179.57      182.39     10.37 o
  -1   4   6      131.06      132.82      4.75 o
   0   4   6      105.88      104.56      4.29 o
   1   4   6       89.07       91.81      5.19 o
   2   4   6      143.44      148.60      2.57 o
   3   4   6        3.45        4.41      2.61 o
   4   4   6       13.55       15.13      2.25 o
   5   4   6       19.99       18.28      2.48 o
   6   4   6       13.94       14.15      2.77 o
   7   4   6       90.86       83.02      6.46 o
   8   4   6       12.11       10.45      2.92 o
  -3   5   6       37.57       33.08      2.50 o
  -2   5   6        2.29        2.48      2.63 o
  -1   5   6        0.41        1.86      3.42 o
   0   5   6        8.44        6.82      3.20 o
 -16   1   7        2.99        4.79      2.52 o
 -15   1   7       54.20       54.89      2.83 o
 -14   1   7        8.36       10.12      2.33 o
 -13   1   7        3.43        6.05      2.12 o
 -12   1   7       11.92       11.75      2.31 o
 -11   1   7       61.16       65.77      2.04 o
 -10   1   7       61.00       63.14      2.05 o
  -9   1   7      332.27      335.74      7.18 o
  -8   1   7      181.70      192.83      2.73 o
  -7   1   7      278.89      282.25      7.56 o
  -6   1   7        1.55        6.18      1.85 o
  -5   1   7      126.77      136.64      3.61 o
  -4   1   7        1.76        1.36      1.86 o
  -3   1   7        2.23       -0.90      1.97 o
  -2   1   7       50.72       48.27      2.03 o
  -1   1   7      208.49      197.04      3.85 o
   0   1   7      134.86      117.92      3.39 o
   1   1   7       75.17       82.10      2.00 o
   2   1   7       67.28       71.65      2.96 o
   3   1   7      135.58      134.38      2.52 o
   4   1   7      209.86      208.04      4.60 o
   5   1   7       65.15       66.39      1.80 o
   6   1   7        2.95        2.99      1.74 o
   7   1   7      122.76      123.70      3.38 o
   8   1   7       26.56       24.54      1.85 o
   9   1   7       17.81       14.74      1.91 o
  10   1   7      178.47      174.69      3.47 o
  11   1   7       10.39       15.02      2.15 o
  12   1   7       52.29       47.98      2.74 o
 -15   2   7       28.64       34.03      2.53 o
 -14   2   7        0.21        0.40      2.28 o
 -13   2   7        6.35        3.64      2.33 o
 -12   2   7       15.22       14.94      2.67 o
 -11   2   7        1.67        2.01      2.32 o
 -10   2   7       14.59       10.91      2.23 o
  -9   2   7       17.59       17.26      2.13 o
  -8   2   7       22.48       20.89      2.38 o
  -7   2   7       73.70       72.60      2.00 o
  -6   2   7       78.37       78.88      2.22 o
  -5   2   7        6.92        6.97      2.05 o
  -4   2   7        5.01        5.20      1.93 o
  -3   2   7       21.17       19.41      2.06 o
  -2   2   7        1.89        2.88      1.93 o
  -1   2   7        3.75        5.81      2.01 o
   0   2   7       61.57       60.93      1.83 o
   1   2   7       44.18       47.33      1.83 o
   2   2   7        0.21        2.30      1.87 o
   3   2   7       26.45       30.83      2.09 o
   4   2   7       14.11       13.25      2.03 o
   5   2   7        0.89        3.25      1.95 o
   6   2   7        6.77        6.95      1.91 o
   7   2   7       10.96       12.60      2.01 o
   8   2   7       35.78       35.84      2.02 o
   9   2   7       45.28       45.18      2.12 o
  10   2   7       17.34       19.89      2.26 o
  11   2   7        3.38        2.46      2.39 o
 -13   3   7        0.06        1.19      2.55 o
 -12   3   7        0.02        2.77      2.47 o
 -11   3   7       28.12       32.61      2.30 o
 -10   3   7       43.80       51.39      4.08 o
  -9   3   7        5.33        3.18      2.24 o
  -8   3   7       66.81       64.48      6.01 o
  -7   3   7        4.12        4.93      2.24 o
  -6   3   7        0.71        0.13      2.54 o
  -5   3   7       81.01       85.18      4.18 o
  -4   3   7        0.21        1.21      2.43 o
  -3   3   7       65.98       72.34      2.11 o
  -2   3   7       12.51       10.81      1.96 o
  -1   3   7       34.12       35.85      2.03 o
   0   3   7      169.32      177.22     10.52 o
   1   3   7      204.64      227.07      2.90 o
   2   3   7      224.35      234.73      6.76 o
   3   3   7       76.86       74.67      2.62 o
   4   3   7        0.88       -0.17      2.22 o
   5   3   7        8.43        6.80      2.13 o
   6   3   7        6.65        8.69      2.24 o
   7   3   7        8.06        7.69      2.46 o
   8   3   7       53.70       51.89      4.45 o
   9   3   7        0.84        0.30      2.58 o
  -9   4   7        0.08       -0.51      2.70 o
  -8   4   7        3.85        3.14      2.38 o
  -7   4   7        5.78        6.52      2.20 o
  -6   4   7       38.33       38.38      3.53 o
  -5   4   7       27.75       30.90      2.20 o
  -4   4   7       12.10       10.49      2.37 o
  -3   4   7       50.64       46.35      3.16 o
  -2   4   7        1.98        2.36      2.27 o
  -1   4   7       22.44       20.93      2.39 o
   0   4   7       12.77       10.64      2.38 o
   1   4   7       19.74       19.60      2.36 o
   2   4   7        3.73        5.50      2.35 o
   3   4   7       27.67       25.64      2.58 o
   4   4   7       39.20       36.43      2.75 o
   5   4   7        3.08        4.36      2.51 o
 -15   0   8       27.85       26.11      3.48 o
 -14   0   8      323.60      338.61     15.90 o
 -13   0   8       31.84       25.20      3.00 o
 -12   0   8       61.36       64.76      4.84 o
 -11   0   8       34.92       37.27      3.36 o
 -10   0   8       29.47       32.62      2.98 o
  -9   0   8      524.50      527.89      9.29 o
  -8   0   8      274.76      278.25      3.30 o
  -7   0   8      185.33      192.53      3.39 o
  -6   0   8      231.92      222.80     13.23 o
  -5   0   8      106.66      113.32      3.69 o
  -4   0   8      421.66      451.06      3.80 o
  -3   0   8       56.85       45.05      2.78 o
  -2   0   8       42.34       42.41      3.84 o
  -1   0   8        1.28       -0.87      2.72 o
   0   0   8       15.27       17.30      2.85 o
   1   0   8      116.08      122.16      4.93 o
   2   0   8       37.03       37.87      3.15 o
   3   0   8      114.02      118.46      4.98 o
   4   0   8       15.49       18.83      2.47 o
   5   0   8       28.20       27.09      2.75 o
   6   0   8       66.85       69.19      2.83 o
   7   0   8        0.72        3.67      2.59 o
   8   0   8       61.78       51.92      2.73 o
   9   0   8       12.83        8.56      2.93 o
  10   0   8       16.64       19.22      2.95 o
  11   0   8      448.86      408.47     27.46 o
 -14   1   8        4.29        4.95      2.59 o
 -13   1   8       29.89       32.42      2.30 o
 -12   1   8        0.05        1.14      2.20 o
 -11   1   8       13.95       16.56      2.24 o
 -10   1   8       52.54       57.73      2.06 o
  -9   1   8        2.80        2.80      2.06 o
  -8   1   8       15.18       14.21      2.14 o
  -7   1   8       23.85       25.20      2.08 o
  -6   1   8       18.35       17.03      1.99 o
  -5   1   8       73.82       69.87      1.99 o
  -4   1   8        0.03        1.43      2.02 o
  -3   1   8        5.13        6.31      2.07 o
  -2   1   8       84.91       86.83      2.13 o
  -1   1   8      142.55      154.52      2.39 o
   0   1   8       33.33       32.87      2.12 o
   1   1   8        5.53        2.65      2.10 o
   2   1   8      133.99      139.70      2.62 o
   3   1   8       46.92       41.57      1.89 o
   4   1   8      120.64      121.20      1.90 o
   5   1   8        0.35        1.69      1.80 o
   6   1   8        7.66        9.07      1.87 o
   7   1   8       59.22       64.71      2.63 o
   8   1   8       39.06       41.53      2.13 o
   9   1   8       19.45       19.34      2.10 o
  10   1   8       32.56       34.00      2.22 o
 -13   2   8       40.52       44.77      3.13 o
 -12   2   8       22.24       21.95      5.36 o
 -11   2   8       31.85       31.10      2.28 o
 -10   2   8       37.23       38.45      2.33 o
  -9   2   8        4.59        4.49      2.29 o
  -8   2   8       36.72       37.61      2.43 o
  -7   2   8       27.50       26.08      2.21 o
  -6   2   8       14.67       18.66      2.07 o
  -5   2   8       47.90       49.93      2.24 o
  -4   2   8       98.01      102.16      3.06 o
  -3   2   8       47.57       47.73      2.17 o
  -2   2   8       96.79      105.03      5.77 o
  -1   2   8       16.54       15.89      2.26 o
   0   2   8      161.95      156.28      3.17 o
   1   2   8      286.91      286.30      2.28 o
   2   2   8      106.38      111.45      2.14 o
   3   2   8        0.07       -0.60      2.12 o
   4   2   8        0.28        0.38      2.17 o
   5   2   8       29.90       29.70      2.11 o
   6   2   8       11.57        9.52      2.24 o
   7   2   8       30.41       31.02      2.25 o
   8   2   8       41.86       46.07      2.66 o
   9   2   8       20.18       13.90      2.35 o
 -11   3   8        5.78        4.91      3.15 o
 -10   3   8       12.07       10.34      2.40 o
  -9   3   8        0.11        0.26      2.47 o
  -8   3   8       10.16        6.39      2.18 o
  -7   3   8       21.29       21.92      2.61 o
  -6   3   8       41.29       33.70      2.68 o
  -5   3   8        8.76        9.95      2.41 o
  -4   3   8       53.56       51.97      3.87 o
  -3   3   8       17.50       20.48      2.10 o
  -2   3   8       53.43       55.62      2.21 o
  -1   3   8        0.32        1.25      2.08 o
   0   3   8        0.76        2.82      2.08 o
   1   3   8        2.21        1.10      2.39 o
   2   3   8       18.31       17.97      2.35 o
   3   3   8        1.16        0.86      2.25 o
   4   3   8       35.28       35.30      2.11 o
   5   3   8       31.21       28.13      2.20 o
   6   3   8       10.67        9.72      2.37 o
  -4   4   8       12.82        9.05      3.29 o
  -3   4   8        0.31        0.41      2.67 o
  -2   4   8        0.01        0.18      2.52 o
  -1   4   8       43.50       41.77      3.10 o
   0   4   8       27.13       27.23      5.84 o
 -12   1   9       18.42       17.26      2.45 o
 -11   1   9       65.73       64.79      2.35 o
 -10   1   9        3.98        5.35      2.27 o
  -9   1   9        0.24        3.42      2.17 o
  -8   1   9       49.57       44.78      2.20 o
  -7   1   9       12.60       15.57      2.36 o
  -6   1   9        0.13        0.12      2.13 o
  -5   1   9      309.39      321.86     10.16 o
  -4   1   9        0.20        0.38      2.07 o
  -3   1   9      133.09      130.71      3.34 o
  -2   1   9       50.11       46.96      2.09 o
  -1   1   9       99.15      100.66      2.72 o
   0   1   9        1.49        1.90      2.14 o
   1   1   9        6.17        6.33      2.23 o
   2   1   9       27.59       25.40      2.17 o
   3   1   9       10.12        9.39      2.14 o
   4   1   9        0.48        2.03      1.94 o
   5   1   9       21.89       25.50      2.04 o
   6   1   9        0.03        0.30      1.99 o
   7   1   9        1.23        1.00      2.13 o
 -11   2   9        0.07        5.67      3.13 o
 -10   2   9        1.20        2.63      2.43 o
  -9   2   9        0.39        0.91      2.56 o
  -8   2   9        7.64        9.87      2.57 o
  -7   2   9        2.60        4.36      2.41 o
  -6   2   9       81.89       81.66      5.84 o
  -5   2   9       26.92       27.59      2.36 o
  -4   2   9       25.11       25.09      2.26 o
  -3   2   9       11.94       12.49      2.35 o
  -2   2   9        0.04       -1.01      2.45 o
  -1   2   9        0.97        1.66      2.19 o
   0   2   9        0.45        3.22      2.14 o
   1   2   9       15.68       12.51      2.06 o
   2   2   9       12.70       14.33      2.02 o
   3   2   9       31.78       28.57      2.15 o
   4   2   9        7.14        6.43      2.00 o
   5   2   9       19.34       18.23      2.20 o
   6   2   9        0.59        3.23      2.50 o
  -7   3   9        1.08        2.88      3.84 o
  -6   3   9       20.90       21.29      2.75 o
  -5   3   9       69.88       66.70      3.32 o
  -4   3   9        2.58        2.58      2.11 o
  -3   3   9        9.79        6.52      2.22 o
  -2   3   9        0.11       -0.85      2.41 o
  -1   3   9       35.71       32.69      2.29 o
   0   3   9       36.20       32.53      2.45 o
   1   3   9       14.87       13.70      2.93 o
   2   3   9       72.92       60.97      4.21 o
  -9   0  10       29.08       26.55      4.65 o
  -8   0  10        0.08        0.97      3.53 o
  -7   0  10        0.13        2.06      3.24 o
  -6   0  10       28.46       30.16      7.11 o
  -5   0  10      184.41      188.59      3.38 o
  -4   0  10      562.90      565.97     19.47 o
  -3   0  10       56.82       59.58      3.44 o
  -2   0  10        3.75        1.51      3.48 o
  -1   0  10       28.18       30.38      3.77 o
   0   0  10       25.50       22.96      3.55 o
   1   0  10        9.90        7.30      3.25 o
   2   0  10       20.92       19.58      2.69 o
   3   0  10        8.51        6.66      2.94 o
   4   0  10       58.77       50.02      3.71 o
  -9   1  10       57.07       60.09      2.56 o
  -8   1  10       20.48       18.43      2.51 o
  -7   1  10        7.58        6.28      2.65 o
  -6   1  10        5.28        5.12      2.47 o
  -5   1  10        4.23        3.72      2.57 o
  -4   1  10        8.02       10.82      2.16 o
  -3   1  10        0.10        1.87      2.40 o
  -2   1  10        0.05        1.38      2.46 o
  -1   1  10       27.13       25.83      2.59 o
   0   1  10       25.83       21.77      2.62 o
   1   1  10        7.59        8.63      2.19 o
   2   1  10        1.68        0.12      2.30 o
   3   1  10       61.85       56.15      2.18 o
   4   1  10        0.01        1.97      3.90 o
  -5   2  10        0.24        0.93      2.95 o
  -4   2  10       18.54       16.34      2.73 o
  -3   2  10       11.77       10.10      2.53 o
  -2   2  10        3.95        6.21      2.69 o
  -1   2  10       14.03       13.39      2.27 o
   0   2  10        6.16        3.55      2.29 o
 
